# Supplementary material for: The Effects of High-Intensity Interval Training on Inflammatory Cytokines in Children and Adolescents with Obesity: A Systematic Review and Meta-Analysis
Source: Metabolites. 2026 Jan 21;16(1):88. doi: 10.3390/metabo16010088 (PMC12844070; doi:10.3390/metabo16010088)
Supplement: Supplementary file 1 [file metabolites-16-00088-s001.zip]

Archive with 1 entries (1 files):
- metabolites-4032012-supplementary.pdf
